# Supplementary material for: Comparison of Acute Kidney Injury in Patients with COVID-19 and Other Respiratory Infections: A Prospective Cohort Study
Source: J Clin Med. 2021 May 25;10(11):2288. doi: 10.3390/jcm10112288 (PMC8197451; doi:10.3390/jcm10112288)
Supplement: Supplementary file 1 [file jcm-10-02288-s001.zip]

Archive with 1 entries (1 files):
- jcm-1213291-supplementary.pdf
